# Supplementary material for: Content-based analysis of Ki-67 stained meningioma specimens for automatic hot-spot selection
Source: Diagn Pathol. 2016 Oct 7;11:93. doi: 10.1186/s13000-016-0546-7 (PMC5054553; doi:10.1186/s13000-016-0546-7)
Supplement: Additional file 1: — The results of the manual and automatic Ki-67 index evaluation for each of cases. (XLSX 16 kb) [file 13000_2016_546_MOESM1_ESM.xlsx]

## Sheet: Sheet1
Case no	Grade	Expert 1	Expert 2	System	No of FOVs with artifacts	No of evaluated FOVs
1	III	0.209972	0.243905	0.252921	0	20
2	I	0.0398025	0.0564368	0.0520667	0	20
3	I	0.0397571	0.0533516	0.0540832	0	20
4	I	0.0127281	0.0117291	0.0149445	0	15
5	II	0.0612456	0.0582877	0.171947	2	20
6	I	0.0459512	0.0508207	0.0687173	0	20
7	I	0.0182905	0.0217001	0.022703	1	20
8	I	0.0198623	0.023154	0.0279742	2	20
9	I	0.0173827	0.0170933	0.0281537	2	20
10	I	0.0286742	0.0283113	0.034113	2	20
11	II	0.0498008	0.048138	0.0515921	0	20
12	I	0.0160881	0.0158935	0.0195813	3	20
13	II	0.158608	0.177833	0.169824	0	20
14	I	0.0178901	0.0183724	0.0280231	1	20
15	I	0.0234297	0.0281032	0.0227464	0	20
16	I	0.0107441	0.0117338	0.0141488	3	20
17	I	0.0635267	0.0569386	0.0657462	1	20
18	II	0.0354575	0.0473537	0.0480982	0	20
19	I	0.0740388	0.082958	0.101164	0	20
20	II	0.0955058	0.105558	0.103111	0	20
21	I	0.0224213	0.0242206	0.0459568	0	20
22	I	0.017776	0.0183686	0.0268058	0	20
23	I	0.024694	0.0240438	0.0289141	2	20
24	I	0.0149958	0.0166533	0.0410323	3	14
25	I	0.0678304	0.0623261	0.088105	1	20
26	I	0.0547286	0.0601494	0.0629254	0	20
27	I	0.0857878	0.093402	0.0938812	0	20
28	I	0.0240998	0.0247952	0.0274849	1	11
29	I	0.0714171	0.0763652	0.0941027	2	20
30	I	0.0473058	0.0527025	0.0550629	1	20
31	I	0.101198	0.10039	0.107387	0	20
32	I	0.0151961	0.0147384	0.0344428	3	14
33	II	0.0510909	0.061526	0.0584946	4	20
34	I	0.0187017	0.0143058	0.0306503	3	12
35	I	0.0211385	0.021516	0.0222714	3	20
36	I	0.210133	0.212158	0.225734	0	20
37	II	0.0537333	0.0594467	0.0608488	0	20
38	I	0.0499708	0.032734	0.0514015	3	20
39	I	0.0202104	0.0250246	0.033533	3	20
40	I	0.0260451	0.0275138	0.0395777	0	20
41	I	0.0304403	0.0467147	0.055182	3	20
42	I	0.0549835	0.0539675	0.0615632	1	20
43	I	0.0179615	0.0192947	0.0307383	0	20
44	I	0.0281246	0.0240023	0.0269967	1	20
45	I	0.0341704	0.0302337	0.0546478	3	20
46	I	0.0246263	0.0234161	0.0399328	0	20
47	I	0.0235438	0.0214749	0.0240569	0	20
48	II	0.0543193	0.0507247	0.058675	3	20
49	I	0.0146864	0.0144604	0.0237282	0	20
50	I	0.0128077	0.0143555	0.028572	0	20
51	I	0.0676788	0.0658799	0.0710903	0	20
52	I	0.0869692	0.0793799	0.0882239	0	20
53	I	0.041316	0.0388998	0.0307227	2	8
54	I	0.0166396	0.0201881	0.023756	0	15
55	I	0.0880857	0.0863711	0.0903854	0	20
56	II	0.12965	0.143667	0.155314	0	20
57	II	0.162558	0.192648	0.183249	0	20
58	I	0.0897583	0.0867329	0.0931711	1	20
59	I	0.0410487	0.0376907	0.04887	0	20
60	I	0.0374368	0.0346621	0.0606348	1	8
61	I	0.0254064	0.0259668	0.0461406	2	20
62	I	0.0934069	0.143819	0.26163	1	20
63	I	0.0355528	0.0506844	0.0559378	1	15
64	II	0.137963	0.136288	0.136466	0	16
65	I	0.0793442	0.0716439	0.0884382	0	20
66	I	0.027064	0.0272798	0.0299428	0	20
67	I	0.0323947	0.0407742	0.0444383	0	20
68	II	0.113482	0.116095	0.122179	0	20
69	II	0.0527327	0.0652952	0.0965378	0	20
70	I	0.0408425	0.0585711	0.082681	1	20
71	I	0.0239832	0.0289317	0.0389361	12	11
72	I	0.0727552	0.102783	0.0876475	2	13
73	I	0.0326237	0.0656521	0.0531943	2	8
74	II	0.142805	0.166937	0.157696	0	20
75	I	0.0568188	0.0592288	0.104968	9	12
76	I	0.0191673	0.0228409	0.0304048	1	20
77	II	0.123013	0.117507	0.134056	0	20
78	I	0.0376395	0.0368587	0.0383093	0	20
79	I	0.044729	0.0486541	0.0600961	6	20
80	I	0.0683919	0.0783714	0.0782702	1	20
81	I	0.0194864	0.0206346	0.024133	3	20
82	I	0.0236331	0.0268339	0.0306425	2	20
83	II	0.0963129	0.092827	0.11078	0	20
84	III	0.2407	0.276943	0.290185	0	20
85	I	0.00849266	0.0161082	0.0176434	1	20
86	I	0.022953	0.0242248	0.0281366	5	20
87	II	0.110615	0.113545	0.141901	1	20
88	I	0.0238709	0.0302501	0.0889569	0	20
89	I	0.0105641	0.0127495	0.0147951	3	20
90	III	0.489231	0.528187	0.537632	0	20
91	I	0.0232764	0.0250674	0.0334613	0	20
92	II	0.0975127	0.107412	0.123003	0	20
93	I	0.0347787	0.046974	0.0486563	0	20
94	I	0.0274543	0.0309378	0.0340071	0	20
95	I	0.0358344	0.038424	0.0375633	1	20
96	II	0.0931965	0.0961194	0.102724	0	20
97	II	0.0473183	0.0700771	0.0636198	5	20
98	I	0.077322	0.0877016	0.0742187	0	20
99	II	0.221533	0.111705	0.231163	0	20
100	I	0.00929668	0.0097863	0.0135038	0	20
101	II	0.0650087	0.0642748	0.08804	0	20
102	III	0.198813	0.210375	0.244462	1	20
103	III	0.270915	0.262694	0.249166	0	20
104	III	0.222076	0.216696	0.222009	0	20
